# Supplementary material for: The Functionality of Mobile Apps for Anxiety: Systematic Search and Analysis of Engagement and Tailoring Features
Source: JMIR Mhealth Uhealth. 2021 Oct 6;9(10):e26712. doi: 10.2196/26712 (PMC8529472; doi:10.2196/26712)
Supplement: Multimedia Appendix 1 [file mhealth_v9i10e26712_app1.xlsx]

## Sheet: Background-Functionality 
							Rating/ No of reviews			Evidence		Background information				Premium features							Privacy and Safety	Accessibility		Data sharing				Start screen			Start screen tailoring			Start screen Customization		Screening				Self-monitoring
Title	URL	URL iOS	Targeted Conditions	Target Audience Android	Target Audience iOS	Claimed scientific underpinning (description page of apps)	Android	iOS	Award	Is there a medical disclaimer?	Where the medical disclaimer can be found?	Store	Developer:	Does it claim to be medical? (category)	Cost/In–App Purchases/Free	Premium features (all)	Treatment elements/ program format	Unlimited health tracking	Insights/ data visualisation	Social support/ Communication	Other	When was it last updated?	Is there a privacy policy?	Does it need the internet to work?	Is it accessible for those with impaired vision or other disabilities?	Can it share data with an EMR?	Can you print out our data?	Can you export/download your data?	Can it share data with other user tools? (Apple HealthKit, FitBit)	How does the experience with the app starts? (e.g. onboarding screens, account creation)	Onboarding screens (in-app support feature)	Account creation	Does the app provide therapeutic tailoring in the beginning? ( explain)	Explain:	What is the purpose of tailoring? (explain)	Does the app provide interface/personalized tailoring in the beginning?	What can be customized?	Screening	Screening modalities	How often screening is provided?	Purpose of screening?	What is being tracked? (e.g. mood, feelings)	Tracking modalities for mood/feelings	Additional tracking entries	Granularity level	Explain granularity level	How is tracking provided? (i.e. app-initiated or user-initiated)	Explain	What time period each mood entry refers to?
Wysa	https://play.google.com/store/apps/details?id=bot.touchkin&hl=en_IE	https://apps.apple.com/us/app/wysa-mental-health-support/id1166585565	Mood disorders, stress and anxiety	PEGI 3	12+	CBT, DBT, Yoga and meditation	4.8- 31000	4.8- 1.5K	Yes, Google's Play editor's choice award 2019	Yes	Faq	Both	Touchkin Eservices	No	Iin-app purchases - 25 kr monthly, annual 175, lifetime 399,9 -	Unlock access to a therapist, unlock full library to manage anxiety, 'convenient features' (eg. direct access to tools), several packs with exercises, as well as Wysa Therapist Services (direct access to experienced mental health and well-being professionals). for therapist: 79kr weekly, 56 monthly, 43 weekly	Unlock access to a therapist (live chat session, unlimited messaging support)- charged quartely,monthly and weekly , unlock full library to manage anxiety- Several packs targeting different areas (e.g. manage anxiety, beat stress), only first exercise is provided for free- chatbot delivered//// 'convenient features' (eg. direct access to tools), several packs with exercises, as well as Wysa Thera…	No	No	Unlock access to a therapist (live chat session, unlimited messaging support)	No	December 31, 2019	Yes	Yes	No	No	No	No	Yes, Google fit to store physical data(Mindfulness)	Start screen explanatory, choose a nickname, customization by choosing chalenges	Yes	No	Yes	Choose the challenges to work with (e.g. anxiety, motivation, sleep)- 16 challenges in total, can skip that part	Get help for the challenges selected	Yes	Provision of a nickname, add a code to connect with one of the partners and personalize the app	Screening PHQ9 and GAD7	Multiple choices questionnairie (over the last two weeks, have you had...?)	User-initiated- every time you want to "track depression and anxiety symptoms" app feature	Will help me track and manage my progress, help chatbot to learn what works and help other people that way, feedback is provided with the use of text (chatbot)	Mood	One emoticon that changes based on interaction with it	Situation that relates to that feeling	Medium	It provides 6 options	App-initiated	Every time you start a new chat with the chatbot	Momentary
Sanvello	https://play.google.com/store/apps/details?id=com.pacificalabs.pacifica&hl=en_IE	https://apps.apple.com/us/app/sanvello-for-stress-anxiety/id922968861	Stress & Anxiety, Depression	Parental Guidance	12+	CBT	4.6 - 13833	4.8- 7.2K	Yes, Editor's choice	Yes	Terms of use	Both	Pacifica Labs Inc.	No	In-app purchases , monthly 95 kr, yearly 559 kr, through insurance free	Full meditation library, guided journeys to learn new skills and reach goals, unlimited health tracking, all journaling tools based on cbt, past mood and health ratings: fill in ones that you have missed, all background themes)	Full meditation library, guided journeys to learn new skills and reach goals (taking control:Use CBT techniques, building confidence, mindfulness), all journaling tools based on cbt (responsibility: all factors that have contributed to the outcome of your situation, evidence: identify thoughts, beliefs: discover core beliefs)	Unlimited health tracking but monitoring is offered for free	Past mood and health ratings: fill in ones that you have missed, data visualization is provided for free	No	All background themes	December 20, 2019	Yes	Yes	No	Yes, with a password (invite code) mental health orifessionals or other members of a care team can view your data	No	Yes, weekly email to a therapist	No	Start screen for personalization (choose your goals), choose notification timing, sign up	No	Yes	Yes	Choose up to 3 goals (e.g. decrease anxiety, build confidence)- 8 choices	N/A	Yes	Set notification timing, choose background interfece theme, account creation	Screening of distress on three dimensions :depression, anxiety, and stress	Multiple choices questionnairie, text entry for last two questions: how many days unable to attend my obligations and attended	App-initiated - once every week	Provides an anxiety,stress and depression score to monitor your progress over time and give additional info to your therapist	Mood	CiRcle with color and text representing intensity	Add feelings: search function or dropdown menus with several feeling options, support text entry with hashtags to enter feelings	Medium	Circle with 7 options to represent feeling, circle color representing intensity and text support	App-initiated	Once daily- daily check-in (option to set up time), answer a questionnaire about past week feelings	Momentary or you choose to enter past mood entries
Innerhour	https://play.google.com/store/apps/details?id=com.theinnerhour.b2b&hl=en_IE	https://apps.apple.com/us/app/innerhour-live-happier/id1323264990	Calm,Sleep,Depression & Anxiety Therapy	PEGI 3	17+	CBT, Positive Psychology, and Mindfulness,	4.6- 4018	4.1- 18 ratings	No	Yes	Faq on the app	Both	Theinnerhour	No	In- app purchses	Therapist support, unlimited support every day, regular check-ins and weekly reports, 4-week plan with tailored recommendations provided by the therapist, access to affitional courses for more specific concerns,	Therapist support, unlimited support every day,Daily plan is not available in the free version- you can not access the program without paying, 4-week plan with tailored recommendations provided by the therapist, access to affitional courses for more specific concerns (e.g. dealing with social anxiety, dealing with panic)	Regular check-ins	Weekly reports	Therapist support-, 4-week plan with tailored recommendations provided by the therapist,	No	January 23, 2020	Yes	Yes	No	No	No	No	No	explanatory screens, account creation, personalize goal, optional anxiety assessment to get a personalized plan in the end	Yes	Yes	Yes	Choose 1 goal to focus on for now(e.g. tackle stress, beat anxiety)- 6 options, optional anxiety assessment	Personalize app by provided a 4week plan with exercises	No	Account creation	Anxiety assessment in three parts when downloading the app to provide a score for anxiety level and symptoms profile	Multiple choice questionnairie, anxiety assessment in 3parts: health (assess sleep, appetite, and activity levels), symptom (evaluate current concerns of the last month), global (how anxiety impacts your everyday life)	App-initiated- beginning	Provide a score for anxiety level and symptoms profile(graph that displays symptoms of anxiety)	Mood and anxiety level	Start screen- anxiety tracker: emoticons, chatbot: buttons with word selection feelings	Chat bot feelings: text, start screen anxiety tracker: 5 emoticons , factors with radiobuttons or choose your own	Low	Five feelings presented with text on the chatbot, emoticons representing mood in the home page of the app with tell us more link that presents factors with the use of radiobuttons	User-initiated (anxiety tracker) and App-initiated(feelings)	Start screen: daily, chatbot: every time you open the chatbot	Momentary
Stress & Anxiety Companion	https://play.google.com/store/apps/details?id=com.companionapps.anxietycompanion&hl=en_IE	https://apps.apple.com/us/app/stress-anxiety-companion/id786238252	PTSD and other anxiety disorders	PEGI 3	4+	CBT	4.2- 15	4.4- 28 ratings	No	Yes	Terms of use	Both	Companion Apps	Yes	In- app purchases, monthly 2.39 pounds, annually 15.49pounds	Additional breathing and relaxation exercises	Additional breathing and relaxation exercises	No	No	No	No	January 14, 2020	Yes	Yes	No	No	No	No	No	Splash screen	Yes	No	No	No	No	Yes	Optional notification set up	Assessment of stress and anxiety	Multiple choice questionnairie, roadmap to show the questions left	User-initiated - "anxiety assessment and support" feature of app	Assessment of stress and anxiety questionnairie to help you understand how you are doing	No	No	No	No	No	No	No	No
Happify	https://play.google.com/store/apps/details?id=com.happify.happifyinc&hl=en_IE	https://apps.apple.com/us/app/happify-for-stress-worry/id730601963	Mood disorders, stress and anxiety	PEGI 3	4+	Positive psychology, Mindfulness, CBT	3.8- 2.257	4.5- 2.2 K	No	Yes	Profile menu on the app	Both	Happify, Inc.	No	In-app purchases	Full access to all activities, games- more tracks, access to personal stats and compare skills, access to a 20-page character strengths report, more meditation	Full access to all activities, games, more meditation, full access to more tracks- 12 free tracks available ,2 of them delivered through chatbot- it shows interventions delivered, get personalized activity recommendations based on check-in	No	Access to personal stats, happiness score, measure progress over time, and compare skills, access to a 20-page character strengths report,	No	No	March 27, 2020	Yes	Yes	Yes, compability with assistive technology devices (including Google talkback and Samsung voice assistant), high contrast mode for users with low vision or color blindness, accessibility warnings for activities that require audio/visual interaction, font resize supportfor low-vision users, option to disable animations	No	No	No	No	Onboarding screens, questionnaire, account creation	Yes	Yes	Yes	Based on assessments in the beginning with the use of a chatbot	Provide recommended tracks based on assessments in the beginning	Yes	Account creation, accessibility options to enable/disable, provision of a nickname,provide recommended tracks based on assessments in the beginning, choose privacy mode (private posts or community support)	Assessments of the top 5 character strengths (VIA institue on character)	Multiple choice qiestionnaire	App-initiated - beginning of the app	Unlock insights	No	No	No	No	No	No	No	No
What's Up?	https://play.google.com/store/apps/details?id=com.jacksontempra.apps.whatsup&hl=en_IE	https://apps.apple.com/us/app/whats-up-a-mental-health-app/id968251160	Mood disorders	PEGI 3	4+	CBT, ACT	4.3- 3.150	4.5- 182 ratings	No	No	No	Both	Jackson Tempra	No	In-app purchases	Access to all different theme options as a reward when donating	No	No	No	No	Access to all different theme options as a reward when donating	June 2, 2019	Yes	No	No	No	No	No	No	Automatically launch of the app	No	No	No	No	No	No	No	No	No	No	No	Feelings ("my diary" feature of app)	Emoticons with text support	Choose day and time, write down your thoughts text entry, next screen: feelings with scales to rate, choose negative thinking patterns,	Medium - High	Five feelings in the beginning,11 feelings on the next screen	User-initiated	Every time you want to add an entry to your diary	Past, momentary and future
CBT Thought Diary - Mood Tracker, Journal, and Record	https://play.google.com/store/apps/details?id=com.moodtools.cbtassistant.app&hl=en	https://apps.apple.com/us/app/cbt-thought-diary/id1010391170	Mood disorders	PEGI 3	12+	CBT, Positive Psychology (gratitude, record positive emotions)	4.7- 930	4.8- 255 ratings	No	Yes	Descritpion page	Both	Inquiry Health LLC	No	In-app purchases	Personalized insights(top positive , top negative meotions, top cognitive distortions, avg moods by day and time, post-entry ratings), secure your data to the cloud, password protection, export entries via email,text or print,create unlimeted emotions, create additional notifications for different times each day (morning, afternoon, evening, night)	No	Create unlimited emotions,	Personalized insights(top positive , top negative emotions, top cognitive distortions, avg moods by day and time, post-entry ratings),export entries via email,text or print,	Export entries via email,text or print	Secure your data to the cloud, password protection,create additional notifications for different times each day (morning, afternoon, evening, night)	2020-03-25	Yes	No	No	No	No	No, only in premium version	No	Automatically launch of the app	No	No	No	No	No	No	No	No	No	No	No	Feelings ("add entry feature")	Five feelings with the use of emoticons and text	Add title text entry, select emotions: 11 emotions with the use of radiobuttons and emoticons, analyze your thoughts: text entry, text entry: negative thoughts, cognitive distortions: tap all the distortions that apply, challenge distortions and alternative thoughts: text entry, three options how do you feel now	High	Eleven emotions with the use of radiobuttons	User-initiated	Every time you want to add an entry	Momentary
WorryTree	https://play.google.com/store/apps/details?id=com.worrytree.worrytree&hl=en	https://apps.apple.com/us/app/worrytree/id1452435581	Mood disorders	PEGI 3	4+	CBT	3.9- 16 total	-	No	Yes	Description page	Both	Louise Stevenson	No	In-app purchases	Sync with phone calendar, review past worries, set daily notification reminders, manage feelings of uncertainty, work on negative thinking styles	Manage feelings of uncertainty, work on negative thinking styles	No	Review past worries	No	Sync with phone calendar,set daily notification reminders	2020-04-06	Yes	No	No	No	No	Yes, download worries based on a time frame	No	Automatically launch of the app	No	No	No	No	No	No	No	No	No	No	No	No	No	No	No	No	No	No	No
Youper	https://play.google.com/store/apps/details?id=br.com.youper&hl=en	https://apps.apple.com/us/app/youper/id1060691513	Stress, Anxiety, and Depression	PEGI 3	12+	CBT, ACT, Mindfulness and more.	4.6- 46.740	4.9 - 12,1K	No	Yes	Description page of app	Both	Youper, Inc.	No	In-app purchases	Symptoms monitoring, advanced conversations, cbt techniques, mindfulness and meditations, problem-solving, goals, gratitude // conversations based on therapy techniques, sleep sounds, mindfulness practices, monitor symptoms of anxiety, depression and others- screening	Intervetion strategies provision based on mood entries- advanced conversations, cbt techniques, mindfulness and meditations, problem-solving, goals, gratitude // conversations based on therapy techniques, sleep sounds, mindfulness practices	Screening for: anxiety, bordeline personality, depression, panic, post-traumatic stress, social anxiety. symptoms monitoring,monitor symptoms of anxiety, depression and others- screening	No	No	No	2020-04-03	Yes	Yes	Yes, can change app text size	No	No	Yes, can share a pic with data, can request data in your email	Yes, integration activate/deactivate from app menu for: Google fit (mindfulness)	Chatbot introduction of app, choose goals, check-in, account creation	Yes	Yes	Yes	Choose goals to work on (e.g. be happier)- 15 options, ability to add a goal	N/A	Yes	Provision of a nickname, account creation	In the free version: discover your personality, in the premium version for anxiety, bordeline personality, depression, panic, post-traumatic stress, social anxiety	Multiple choice questionnaire	App-initiated - beginning of the app	Understand your personality	Feelings	Several tags with feelings, scale from 0-100% to rate the feeling intensity	Link it to factors: icons with factors, option to add a factor	High	Twenty-five feelings	App-initiated	Every time you open the app	Momentary
Clear Fear	https://play.google.com/store/apps/details?id=uk.org.stem4.clearfear&hl=en	https://apps.apple.com/gb/app/clear-fear/id1437282350	Manage anxiety and emotions	PEGI 3 (Children and Young people (11-19 years old))	4+	CBFramework	4.4-203	4.3-30	No	Yes	Descritpion page of app	Both	Stem4	No	Free	No	No	No	No	No	No	February 2, 2020	Yes	No	No	No	No	No	No	Choose location, set up password for self-monitoring section of app, provide info for research purposes (year born, gender), choose app colour, add info for immediate help section (phone number, things that calms you down)	No	No	Yes	Write the things that helps you calm down, provide phone numbers for emergency	Remind you of things to do and people you can call if you are in need of help	Yes	Colour of app	No	No	No	No	Anxiety level after practicing exercises	Multiple choice questions to assess the level of anxiety after practicing an exercise	Add a journal entry	No	No	App-initiated after completion of exercises	When completing exercises	Momentary
FearTools-Anxiety Aid	https://play.google.com/store/apps/details?id=com.feartools.feartools&hl=en	https://apps.apple.com/gb/app/feartools-anxiety-aid/id1179843607	GAD, Social anxiety disoredr	PEGI 3	12+	Android: Refers to the use of a cognitive therapy and behavioral therapy technique- IOS CBT	4.3-107	4.8-5	No	Yes	Description page of app	Both	Inquiry Health LLC	Yes	Free	No	No	No	No	No	No	September 22, 2019	Yes	Yes, for videos with medidations	No	No	No	No	No	Automatically launch of the app	No	No	No	No	No	No	No	GAD 7 test	Multiple choice questionnairie	User-initiated, "test" feature of app	Anxiety score	No	No	No	No	No	User-initiated	No	No
Moodfit - Tools & Insight to Shape Up Your Mood	https://play.google.com/store/apps/details?id=com.robleridge.Moodfit&hl=en	https://apps.apple.com/us/app/moodfit-shape-up-your-mood/id1054458809	Mood disorders	PEGI 3	12+	CBT	4.6-329	4.8-167	No	Yes	Terms of use	Both	Roble Ridge Software LLC	Yes	In-app purchases	N/A	N/A	N/A	N/A	N/A	N/A	2020-05-01	Yes	Yes	No	No	No	Yes, csv format	No	Automatically launch of the app	No	No	No	No	No	No	No	No	No	No	No	Mood	Emoticons with text support	Comment: text entry, tags: with over 20 feelings to select from	Low - High	Five emoticons	User-initiated	Every time you launch the "mood" feature of the app	Momentary
Pocketcoach - Anxiety Helper	https://play.google.com/store/apps/details?id=co.pocketcoach.app&hl=en	https://apps.apple.com/us/app/pocketcoach-anxiety-helper/id1469216793	Anxiety disorders	PEGI 3	12+	CBT, mindfulness, ACT	3.7-102	4.6-28	No	Yes	On-boarding screens when downloading app	Both	Pocketcoach GmbH	No	In-app purchases	Get personalized training program to combat anxiety, more than 200 lessons and 30 practices for a better life, personal coaching: chat with an expert	First part of courses are for free- you need to pay for the rest! delivered through chatbot- Several relaxation, mindfulness and cbt exercises are locked- get personalized training program to combat anxiety, more than 200 lessons and 30 practices for a better life, personal coaching: chat with an expert, feedback on your journey, unlimited messaging 5days/per week responses	No	No	Personal coaching: chat with an expert	No	May 19, 2020	Yes	Yes	No	No	No	No	No	Accept privacy policy, personalize plan , medical disclaimer	No	No	Yes	Choose what brings you to the app: worry, social anxiety etc	Provide a personalized course	No	No	No	No	No	No	Feelings	Buttons with text entries and emoticon support	No	Medium	Six options	User-initiated	Every time you launch "hoa you are feeling" feature of app	Momentary
Reflectly	https://play.google.com/store/apps/details?id=com.reflectlyApp&hl=en	https://apps.apple.com/us/app/reflectly-self-care-journal/id1241229134	Mood disorders	PEGI 3	4+	Positive pschycology, mindfunless, CBT	4.3-28.096	4.6-55.9k	No	No	No	Both	Reflectly ApS	No	In-app purchases	Personalized insights (understand what makes you happy) , new daily questions, write unlimited text	New daily questions, write unlimited text	No	Personalized insights (understand what makes you happy) - stats are provided after you use the app for 7 days	No	No	2020-05-22	Yes	Yes	No	No	No	No	No	Provide nickname, choose background theme, set up reminder (optional)	No	No	No	No	No	Yes	Background color, provision of nickname, set up reminders	No	No	No	No	Mood	Scale and emoticons that changes based on interaction with scale, text support	Link to factors and feelings presented with the use of avariety of icons and text- option to add your own, text entry for moment title and notes	Low - High	Five different options fo mood, several icons for factors and feelings- can add your own	User-initiated	Every time you launch the "moment" feature of the app	Momentary
Mind Ease: Anxiety Relief	https://play.google.com/store/apps/details?id=com.sparkwave.mindease&hl=en	https://apps.apple.com/us/app/mind-ease-anxiety-relief/id1439527291	Stress and anxiety	PEGI 3	12+	Mentions "Cognitive Therapy" in the exercises included	4.3-68	4.7-20	No	No	No	Both	Mind Ease Labs LTD	No	Free	No	No	No	No	No	No	February 3, 2020	Yes	Yes	No	No	No	No	No	Splash screen, accept privacy policy, create account, set up reminders	Yes	Yes	No	No	No	Yes	Create account, set up reminders	No	No	No	No	Mood	Scales about feeling bad/good, worried/calm, tensed/relaxed	No	Medium	Seven options	User-initiated	Every time you launch the "calm me" feature of the app	Momentary
CBT Tools for Healthy Living, Self-help Mood Diary	https://play.google.com/store/apps/details?id=com.excelatlife.cbtdiary	-	Mood disorders, stress and anxiety	PEGI 3	-	CBT	4.3-1660	-	No	No	No	Android	Excel at life	Yes	Free	No	No	No	No	No	No	June 20, 2020	Yes	No	No	No	No	No	No	Start screen, tutorial with pop up text messages for the use of cognitive diary	Yes	No	No	No	No	No	No	Several tests to learn about yourself	Multiple choice questionnairies	User-initiated -"tests" feature of app	Several tests to learn about yourself (cognitive styles test, your happiness assessment, what is your self-concept, do you have fear avoidance, are you co-dependent.even more..)	Mood	Text entry for what you are doing, rating scales for different emotions: anger, fear, sad, shame, confused, happy, can choose time and date for mood entry	no	Medium	Six emotions to rate	User-initiated	Every time the user wants	Past, momentary, future
Cognitive Behavioral Therapy - CBT	https://play.google.com/store/apps/details?id=com.dmbteam.cbt	-	Depression, Anixety disorders	PEGI 3	-	CBT	3.4-179	-	No	Yes	Description page of app	Android	NKDigital	Yes	In-app purchases	Unlock cbt exercises	Unlock cbt exercises for anxiety ( reframe thoughts, exposure)	No	No	No	No	August 2, 2018	Yes	No	No	No	No	No	No	Automatically launch of the app	No	No	No	No	No	No	No	No	No	No	No	No	No	No	No	No	No	No	No
De-StressMe: CBT Tools to Manage Stress	https://play.google.com/store/apps/details?id=com.gmail.mrqspeacock.destressme	-	Stress	PEGI 3	-	CBT, DBT	4.4-52	-	No	Yes	Description page of app	Android	DeStressm3	No	In-app purchases	N/A	N/A	N/A	N/A	N/A	N/A	October 14, 2019	No	No	No	No	No	No	No	Customize app by answering questions, set up reminder	No	No	No	No	No	Yes	Set up reminder, answer questions to customize the app	No	No	No	No	Mood	Emoticons for feeling with text support	no	Medium	Five emoticons with text support	User-initiated	Every time you launch the "de-stress me" feature of the app	Momentary
ezeCBT - (CBT - Cognitive Behavioral Therapy)	https://play.google.com/store/apps/details?id=com.smashappz.ezecbt	-	Mood disorders	PEGI 3	-	CBT	-	-	No	No	No	Android	Smash Appz	No	Free	No	No	No	No	No	No	2020-05-30	Yes	No, internet is needed for audio function to work	No	No	No	Yes, csv format	No	Splash screens, agree policy to receive personalized adds	No	No	No	No	No	No	No	No	No	No	No	No	No	No	No	No	No	No	No
Life - Behavioral Therapy	https://play.google.com/store/apps/details?id=com.ejcm.life	-	Mood disorders, stress and anxiety	PEGI 3	-	CBT	-	-	No	No	No	Android	Pedro Henrique Bellumat	No	Free	No	No	No	No	No	No	March 21, 2020	Yes, not in egnlish	Yes	No	No	No	No	No	Account creation, name input, photo upload, psycoeducation through chatbot	No	Yes	No	No	No	Yes	Set up account, name, upload photo	No	No	No	No	Feelings	Cards with emoticons and text explanation for feelings	Additional link to emotions with the use of radiobutton and scale selection	Medium	Six different feelings	User-initiated	Every time you launch the "thought log" feature of the app	No
Moodpath	https://play.google.com/store/apps/details?id=de.moodpath.android&hl=en_IE	https://apps.apple.com/us/app/moodpath-depression-anxiety/id1052216403	Mood disorders, stress and anxiety	PEGI 3	12+	CBT, mindfulness	4.6- 25.240	4.7- 22,1K	No	Yes	Menu of the app	Both	Moodpath	Yes	In-app purchases	Unlock 150+ psychological lessons and guided meditations, get all insights to recognize triggers and patterns, add new emotions and experiences to personalize your entries	Access to several programs in the discover section- unlock 150+ psychological lessons and guided meditations,	Get all insights to recognize triggers and patterns, add new emotions and experiences to personalize your entries	Personalized insights based on your entries to recognize triggers and thought patterns, smart statistics: how your mood, thoughts, and emotions develop over time, mental health assessments	Option to access online therapy	No	March 9, 2020	Yes	Yes	No	Yes, with a code provided through the app, you can give access to your practitioner and send an invitation by email or with sms directly through the app	No	Yes, in a csv file	No	Chatbot that explains purpose of app, accept privacy policy, set up notifications	Yes	No	No	No	No	No	No	Assessments in the beginning	Multiple choice qiestionnaire	App-initiated - in the beginning, three times daily	Get a bi-weekly assessment	Feelings	Emoticons with text and color support	Link to emotions and situations: positive and negative tags, write down your thoughts	Medium	Five options	User-initiated	Every time you launch the app and push a check-in button	Momentary
MoodSpace - Stress, anxiety, & low mood self-help	https://play.google.com/store/apps/details?id=boundless.moodgym	-	Mood disorders, stress and anxiety	PEGI 3	-	CBT, mindfulness based cognitive therapy, Positive psychology, BA	4.7-2.414	-	No	Yes	Description page of app	Android	Chachi Productions	Yes	In-app purchases	Additional exercises, free due to covid crisis	Additional exercises, free due to covid crisis	No	No	No	No	June 3, 2020	Yes	Yes, two of the techniques work without internet	No	No	No	Yes, in a csv file	No	Splash screens,	Yes	No	No	No	No	No	No	No	No	No	No	No	No	No	No	No	No	No	No
Panic Pit Stop	https://play.google.com/store/apps/details?id=com.app.app26ff54d11435	https://apps.apple.com/gb/app/panic-pit-stop/id1145535228	Panic, Anxiety, worry	PEGI 3	17+	CBT	4.2-11	5.0-8	No	No	No	Both	David Purves	No	In-app purchases	N/A	N/A	N/A	N/A	N/A	N/A	Februrary 8, 2019	Yes	Yes	No	No	No	No	No	Account creation, verification code	No	No	No	No	No	No	No	No	No	No	No	No	No	No	No	No	No	No	No
Thoughts - CBT trainer and thought diary	https://play.google.com/store/apps/details?id=org.thevividmind.thoughts	-	Anxiety disorders	PEGI 3	-	CBT	3.7-16	-	No	Yes	Info button available on the app	Android	Vivid Mind	No	Free	No	No	No	No	No	No	April 5, 2020	Yes	No	No	No	No	No	No	Automatically launch of the app	No	No	No	No	No	No	Account creation	No	No	No	No	No	No	No	No	No	No	No	No
Woebot: your self-care expert in CBT & mindfulness	https://play.google.com/store/apps/details?id=com.woebot	https://apps.apple.com/us/app/woebot-your-self-care-expert/id1305375832	Mood disorders, stress and anxiety	PEGI 3	12+	CBT, Mindfulness, DBT	4.5-7.342	4.7-2.7k	Yes, winner of the 2019 GOOGLE PLAY award for Standout well-being app	Yes	Start screens when you launch app for the first time	Both	Woebot Labs, Inc.	Yes	Free	No	No	No	No	No	No	June 12, 2020	Yes	Yes	No	No	No	No	No	Splash screens, accept privacy policy, medical disclaimer, optional account creation, nickname, screening, notification setup	Yes	Yes, optional	No	No	No	Yes	Optional account creation, notification setup, nickname provision	To learn about yourself over time	Chatbot multiple choice questionnairies	App-initiated - beginning when downloading the app	Learn about yourself over time	Mood	Chatbot, what you do now: text entry, emoticons with feelings and text support	No	High	Ten feelings with option to view another 10	User-initiated	Every time you launch "help me feel better" feature of app	Momentary
CBT Mental Health Application	https://play.google.com/store/apps/details?id=mentalhealthapp.mhamzasani.com.mentalhealthapp	-	Anxiety disorders	PEGI 3	-	CBT	3.4-5 total	-	No	No	No	Android	Jennifer Parkhouse	No	Free	No	No	No	No	No	No	2018-10-31	Yes	No	No	No	No	No	No	Receive notifications yes or no	No	No	No	No	No	No	No	Anxiety, and depression	Multiple choice questionaires	User-initiated -"anxiety test" and "depression test" features of app	Receive an anxiety score	Mood and anxiety	Tap a button to activate a circle with 1-10 scale with color indicating level, you need to automatically save your answer	No	Medium	One circle from 1-10 to rate your mood, anxiety levels	User-initiated	Every time you launch the "check in" anxiety OR mood feature of the app	Momentary
Bloom: CBT Therapy & Self-Care	-	https://apps.apple.com/us/app/bloom-cbt-therapy-self-care/id1475128511?uo=4	Mood disorders, stress and anxiety	-	4+	CBT and mindfulness	-	4.9-1,5k	No	No	No	IOS	Meemo Media Inc.	No	In-app purchases	Daily video therapy sessions, CBT exercises, emotional analysis to improve wellbeing	Daily video therapy sessions and CBT exercises	Unlimited mood tracking	emotional analysis to improve wellbeing, mood tracking and personal insights	No	No	2020-05-01	Yes	Yes	No	No	No	No	No	Splash screens, account creation, choose goal to work on	Yes	Yes	Yes	Choose one goal to work on (worry less, calm anxiety, reduce stress, be more present, feel empowered, boost mood), choose daily habit (intentions,gratitude, self-affirmations, reflecting)	Personalize experience	Yes	Account creation, set up reminders (5 choices (after breakfast..) and choose time)	No	No	No	No	Feelings	Emoticon that changes based on mood (5choices), describe moode (9 emoticons with feelings), factor that made you anxious text entry, presents a graph with your entry	Feeling, describe feeling, link to factor	Medium-High	Five different mood choices, 9 different fellings	User-initiated	Every time you launch the "entries" feature of the app	Momentary
Moodnotes - CBT & Mood Tracker	-	https://apps.apple.com/us/app/moodnotes-cbt-mood-tracker/id1019230398?uo=4	Mood disorders	-	12+	CBT and Positive psychology	-	4.7-7.8k	No	No	No	IOS	ThrivePort, LLC	No	In-app purchases	Make unlimited entries per day, Monitor your personal statistics and check your mood insights, Add notes to enrich your mood entries, Get access to “Notable insights” section to learn more about your mood	No	Make unlimited entries per day, Add notes to enrich your mood entries,	Monitor your personal statistics and check your mood insights, Get access to “Notable insights” section to learn more about your mood	No	No	2020-06-15	Yes	Yes	No	No	No	Yes	Yes, can sync data with iCloud to keep them safe and uses Apple watch app version	Splash screens, allow notification to continue, select avatar	Yes	No	No	No	No	Yes	Select avatar, allow notification	No	No	No	No	Mood	Mood, avatar that changes based on your interaction with it (5 options)	Tetx entry for factor, select feelings from a list with : positive and negative, drag your finger to the feeling to rate intensity from 0-100%, identify thinking traps available ONLY IN THE PREMIUM VERSION	Medium-High	Medium: 5 choices for mood avatar, over 15 positive and iover 15 negative feelings to select from	User-initiated	Free version allows only one entry	Momentary- free version allows mood tracking only once
UpLift - Depression & Anxiety	-	https://apps.apple.com/us/app/uplift-depression-anxiety/id1467988544?uo=4	Depression and Anxiety	-	12+	CBT	-	4.8-52	No	No	No	IOS	UpLift Health Inc.	Yes	In-app purchases	Unlock 11 more sessions	Unlock 11 more sessions from the program	No	No	No	No	2020-06-25	Yes, in the beginning you can choose to accept privacy policy and indicate your age : 13-17, over 18, do not agree and/or I am 12years or under	Yes	No	No	No	No	No	Choose goals- more than one if you want (reduce depression, reduce anixety, increase mood, boost energy, lower stress), accept privacy policy (choose age too - over 18, 13-17), set up reminders, nickname, gender, age, explanatory screens about the app, screening questions, commit to a goal (on 4th of august you will reduce 20%...), customize further the plan by answering questions ( no explanatio…	Yes	No	Yes	Choose goals to work on, screening questions to present a goal to commit on, questions to customize further the plan	To customize the plan for the sessions provided through the app	Yes	Provision of nickname, set up reminders (choose amount of check-ins and time), agree to privacy policy based on your age	In the beginning (over the last two weeks..)	Multiple choice questions	App-initiated - beginning when downloading the app	Customize the program to target the exact symptoms, it will you an idea of your anxiety level	Mood	Mood: 5 emoticons and scale to rate the level, text entry for factor, text entry for secondary details,	No	Medium	Five emoticons to choose from	User-initiated	Every time the user launches the "mood journal" feature of the app	Momentary
Worry Kit	-	https://apps.apple.com/us/app/worry-kit/id1476565303?uo=4	Negative thoughts	-	12+	CBT,ACT	-	4.9-73	No	No	No	IOS	Worry Kit, LLC	No	Free	No	No	No	No	No	No	2020-05-20	No	Yes	No	No	No	No	No	Splash screens	Yes	No	No	No	No	No	No	No	No	No	No	No	No	No	No	No	No	No	No
CBT Companion: (Cognitive Behavioral Therapy app)	https://play.google.com/store/apps/details?id=co.swasth.cbtcompanion	https://apps.apple.com/us/app/cbt-companion/id1445499245	Anxiety disorders, Depression	PEGI 3	12+	CBT	4.8-874	4.9-630	No	No	No	Both	Swasth Inc.	No	In-app purchases	Unlock CBT library of lessons, exercises, access to charts, cbt quiz to master cbt content, share progress with therapist or care team via email or clinician portal, set reminders, affirmations and set reminders for them	Unlock CBT library of lessons, exercises,cbt quiz to master cbt content,	No	Access to charts (mood count, mood correlations)	Share progress with therapist or care team via email or clinician portal,	Set reminders, affirmations and set reminders for them	2020-04-03	Yes	Yes	No	No	No	Yes, you can share progress summary with therapist or care team via email or clinician portal in the premium version	No	Create account, type confirmation code sent by email	No	Yes	No	No	No	No	Create account	No	No	No	No	Mood	Circle with color and emoticon that changes based on interaction with the circle, 5 options: awful, great,good,okey, bad , select emotion presented as tags and intensity on a scale, describe what happenned text entry and OPTION TO ADD OR TAKE PHOTO OR UPLOAD AUDIO	Select emotion presented as tags and intensity on a scale, describe what happenned text entry and OPTION TO ADD OR TAKE PHOTO OR UPLOAD AUDIO, choose wake up and sleep time with virtual clock	Medium-High	Five mood options, many emotions	User-initiated	Every time the user launches the "Record entry" feature of the app	Momentary
MindShift CBT - Anxiety Canada	https://play.google.com/store/apps/details?id=com.bstro.MindShift&hl=en_US	https://apps.apple.com/us/app/mindshift-cbt-anxiety-canada/id634684825?uo=4	Anxiety	PEGI 3	4+	CBT	4.1-1225	4.4-117	No	Yes	Terms of use section of app	Both	Anxiety Canada Association	No	Free	No	No	No	No	No	No	2019-10-24	Yes	Yes	No	No	No	Yes, share your progress in a csv format throuh email (you can choose time range and data you want to export (enable/disable thoight journal, belief experiements, comfort zone challenges, facing fears, goals, check in)	No	Create account	No	Yes	No	No	No	No	Create account	No	No	No	No	Feelings	Emoticon that changes based on your interaction with it	Rate anxiety level, text entry for: describe what is happening, add symptoms: radiobuttons with anxiety symptoms	Medium	Five options: awful, bad, okey, good, great	User-initiated - maximum 3 times daily	Every time the user launches the "check in" feature of the app	Momentary
CBT Journey	https://play.google.com/store/apps/details?id=com.dgrullon.cbtjourneys	-	Anxiety and depression	PEGI 3	-	CBT	-	-	No	Yes	Menu of the app	Android	Grullon Apps	No	Free- beta version	No	No	No	No	No	No	2020-06-10	Yes	No	No	No	No	Yes, you can export journal or import journal	No	Tutorial explains main functions of app	Yes	No	No	No	No	No	No	No	No	No	No	No	No	No	No	No	No	No	No
FreeCBT	https://play.google.com/store/apps/details?id=org.erosson.freecbt	https://apps.apple.com/us/app/freecbt/id1516063390?uo=4	Depression, anxiety and panic	PEGI 3	12+	CBT	-	1.0-1	No	No	No	Both	Evan Rosson	No	Free	No	No	No	No	No	No	2020-05-31	Yes	Yes	No	No	No	No	No	Onboarding screens, download and read a document about the app (instructions and information)	Yes	No	No	No	No	No	No	No	No	No	No	No	No	No	No	No	No	No	No
Cognitive Behavioral Therapy	https://play.google.com/store/apps/details?id=cognitive.behavioral.therapy.cbt	-	addiction, anxiety disorders and panic attacks, depression	PEGI 3	-	CBT	3.3-7	-	No	No	No	Android		Yes	Free	No	No	No	No	No	No	October 14, 2019	Yes	No	No	No	No	No	No	Automatically launch of the app	No	No	No	No	No	No	No	No	No	No	No	No	No	No	No	No	No	No	No
CBT Diary	https://play.google.com/store/apps/details?id=pl.com.continuum.cbtbasicemotionsdiary	-	Mood and anxiety disorders	PEGI 3	-	CBT	4.2-240	-	No	Yes	Menu of the app	Android	Continuum	No	In-app purchases	N/A	N/A	N/A	N/A	N/A	N/A	December 30, 2018	No	No	No	No	No	Yes, generate report (you choose time range/period) and can share the report- csv file	No	Accept anonymous data collection, accept four specific reminders	No	No	No	No	No	No	No	No	No	No	No	Emotions	List with 9 emotions, you value them from 0 to 9 with text entry	No	Medium	Nine emotions (joy, sadnsess, shame, contempt, disgust, anger, fear, surprise, interest)	User-initiated	Every time the user launches the "emotions" feature of the app	Momentary
[truncated: 29 more columns]

## Sheet: CBT treatment elements
				Psychoeduaction		Cognitive techniques				Relaxation skills						Behavioral techniques
Title	URL	URL iOS	Claimed scientific underpinning (description page of apps)	Psychoeducation	Presentation format	Identify negative thoughts	Presentation format	Reframe thoughts	Presentation format	Relaxation	Presentation format	Mindfulness	Presentation format	Breathing exercises	Presentation format	Behavioral activation	Presentation format	Exposure	Presentation format	Action planning	Presentation format	Other strategies	Other comments / General	Treatment program structure
Wysa	https://play.google.com/store/apps/details?id=bot.touchkin&hl=en_IE	https://apps.apple.com/us/app/wysa-mental-health-support/id1166585565	CBT, DBT, Yoga and meditation	N/A	N/A	N/A	N/A	Yes, reframe thoughts	Chatbot: text entries, choose thoughts to challenge, write feelings about the thought, reframe thought, present illustrations for the common distortions, remembers rethink list with unhelpful thoughts and can option to modify list ( remove or add thoughts)	Yes, relaxation	Text and gifs	Yes, mindfulness (body scan)	Text instructions, gifs,	N/A	N/A	N/A	N/A	N/A	N/A	N/A	N/A	Yes	N/A	Yes
Sanvello	https://play.google.com/store/apps/details?id=com.pacificalabs.pacifica&hl=en_IE	https://apps.apple.com/us/app/sanvello-for-stress-anxiety/id922968861	CBT	Yes	Offered through the different programs of the app with the use of audio tracks (alternative to view text) and videos	Yes, "Traps" feature: thought record to identify thinking traps	Text entry to record your thought, identify innacurate or negative thoughts by dragging your finges over the words, list of thinking traps with explanation and example to choose from, identify other times you use the thinking traps selected text entry, traps summary	Yes, reframe thoughts	Step indicator (1out of3), explanatory screen before each step, 1) text entry for your thoughts, 2) highlight negative thoughts by dragging the finger over the words after that an additional screen appears with multiple choice selection of thinking traps, 3) reframe thought the same way as 2),hints to help you reframe the thought in the bottom of the screen,reframe thought text entry and color in…	Yes, relaxation exercises (deep breathing, relax your muscles, peaceful soundscapes, positive visualization)	Audio tracks option to choose background sound, and when finished choose to return or continue sounds, option to download audio exercise, option ot view text. Time counter for exercise duration and option ot adjust volume	Yes, mindfulness and meditation exercises	Audio tracks option to choose background sound, and when finished choose to return or continue sounds, option to download audio exercise, option ot view text. Time counter for exercise duration and option ot adjust volume	Yes, deep breathing (in relaxation exercises)	Audio track option to choose background sound, and when finished choose to return or continue sounds, paly breathing sounds, choose breath length(from 8 to 25 second breath). Time counter for exercise duration and option ot adjust volume, circle for inhale/exhale	N/A	N/A	N/A	N/A	N/A	N/A	Yes	N/A	Yes
Innerhour	https://play.google.com/store/apps/details?id=com.theinnerhour.b2b&hl=en_IE	https://apps.apple.com/us/app/innerhour-live-happier/id1323264990	CBT, Positive Psychology, and Mindfulness,	Yes	Innerhour resources feature presents articles and uplifting quotes to help you 'stay aware, informed, and motivated'	N/A	N/A	N/A	N/A	Yes, relaxation activities (relaxation exercise (beach visualisation), progressive muscle relaxation)	Audio tracks with time counter, add goal button to set up reminder	Yes, mindfulness (mindful walking), guided imagery	Audio track with time counter, add goal button to set uo reminder,guided imagery: audio track with time counter, add goal button to set up reminder	Yes , deep breathing	Audio track with time counter, add goal button to set up activity reminder	N/A	N/A	N/A	N/A	N/A	N/A	Yes	N/A	Yes
Stress & Anxiety Companion	https://play.google.com/store/apps/details?id=com.companionapps.anxietycompanion&hl=en_IE	https://apps.apple.com/us/app/stress-anxiety-companion/id786238252	CBT	Yes	With the use of a Q&A interface	N/A	N/A	Yes, thought reframing	Add your thought, timeline showing the 4 steps to complete the exercise,1) rate the anxiety level , add trigger: text entry, 2) negative thought: text entry and choose thought type from multiple choice buttons, 3) new thought: text entry and choose thought type with the use of buttons, 4) overall view of your entries and new rate for your anxiety level	Yes, relaxation (mindfulness body scan, progressive muscle relaxation)	Audio tracks	Yes, mindfulness (body scan)	Audio track with time left counter	Yes, breathing exercise	Customize breathing count, enable/disable metroN/Ame sound, inhale exhale circle and counter for the exercise	N/A	N/A	N/A	N/A	N/A	N/A	N/A	N/A	N/A
Happify	https://play.google.com/store/apps/details?id=com.happify.happifyinc&hl=en_IE	https://apps.apple.com/us/app/happify-for-stress-worry/id730601963	Positive psychology, Mindfulness, CBT	N/A	N/A	N/A	N/A	N/A	N/A	Yes, relaxation	You pick a goal (e.g. relax, listen to nature), you choose the scene, and and session length, audio instructions for the exercise, video (scene) that complements the audio	Yes, mindfulness meditation	Audio tracks	Yes, breathing exercise	Screen for exercise instructions, pick up background scene based on level upgrade, circle with text for inhale/exhale, thermometer that changes the stress level based on HRV data collected through phone sensor	N/A	N/A	N/A	N/A	N/A	N/A	Yes	N/A	Yes
What's Up?	https://play.google.com/store/apps/details?id=com.jacksontempra.apps.whatsup&hl=en_IE	https://apps.apple.com/us/app/whats-up-a-mental-health-app/id968251160	CBT, ACT	Yes	Text seperated on chunks with the use of headlines	N/A	N/A	N/A	N/A	N/A	N/A	N/A	N/A	Yes, breathing exercise	Text instructions	N/A	N/A	N/A	N/A	N/A	N/A	N/A	Text instructions for all the features of the app	N/A
CBT Thought Diary - Mood Tracker, Journal, and Record	https://play.google.com/store/apps/details?id=com.moodtools.cbtassistant.app&hl=en	https://apps.apple.com/us/app/cbt-thought-diary/id1010391170	CBT, Positive Psychology (gratitude, record positive emotions)	N/A	N/A	N/A	N/A	Yes, "Check thought": challenge negative thought	Text entry for negative thoughts, tap cognitive distortions that link to your thought, challenge thought and alternative thought : text entry	N/A	N/A	N/A	N/A	N/A	N/A	N/A	N/A	N/A	N/A	N/A	N/A	N/A	N/A	N/A
WorryTree	https://play.google.com/store/apps/details?id=com.worrytree.worrytree&hl=en	https://apps.apple.com/us/app/worrytree/id1452435581	CBT	N/A	N/A	N/A	N/A	N/A	N/A	N/A	N/A	N/A	N/A	N/A	N/A	N/A	N/A	N/A	N/A	Yes, worry tree	Add worry button, describe worry text entry, categorize worry: radiobutton choice or create a new category option, can you do something about the worry yes and N/A option, create action plan with the use of text and set up time for that, if you choose N/A you get a list with distractions and you can add your own	N/A	N/A	N/A
Youper	https://play.google.com/store/apps/details?id=br.com.youper&hl=en	https://apps.apple.com/us/app/youper/id1060691513	CBT, ACT, Mindfulness and more.	N/A	N/A	N/A	N/A	Yes, in the premium version	Chatbot delivery of exercise, text entries and instructiona	N/A	N/A	N/A	N/A	Yes, breathing exercise in the premium version	Inhale/exhale circle	N/A	N/A	N/A	N/A	N/A	N/A	N/A	Intervention strategies available only in premium version of app	N/A
Clear Fear	https://play.google.com/store/apps/details?id=uk.org.stem4.clearfear&hl=en	https://apps.apple.com/gb/app/clear-fear/id1437282350	CBFramework	Yes	Text and illustrations	N/A	N/A	N/A	N/A	N/A	N/A	Yes, mindfulness	Choose a scene (4 options) and watch as much detail as you can, it suggests to practice for 3 up to 5 minutes	Yes, breathing exercise	Counter for exercise duration, inhale/exhale circle	N/A	N/A	N/A	N/A	N/A	N/A	Yes, panic attacks: audio to manage them, worry ladder: step indicator: type your worry, write down solutions for that worry, step 3: choose a solution and try it out, step 4: make a N/At of what works, review anwers and finish activity, "stop avoiding things":text entry to type your daily challenge, multiple choice drowdown menus based on different categories (e.g. work and school, friends and f…	N/A	N/A
FearTools-Anxiety Aid	https://play.google.com/store/apps/details?id=com.feartools.feartools&hl=en	https://apps.apple.com/gb/app/feartools-anxiety-aid/id1179843607	Refers to the use of a cognitive therapy and behavioral therapy technique- IOS CBT	Yes	Text based, chunks delivery of content	N/A	N/A	Yes, thought diary	Text entry for title and situation, choose emotions and anxiety levels, text entry for unhelpful thoughts and choose cognitive distortions, text entry for alternative thought and choose anxiety level, swipe left to change info, save entry	N/A	N/A	Yes, guided meditations	Videos	Yes, breathing exercises	Circle inhale/exhale can customize breathing exercise: change shape of circle , background and shape color, timing for inhale/exhale	N/A	N/A	Yes, exposure	Enter fear: text entry, construct a fear hierarchy by creating aranked list: text entries	N/A	N/A	N/A	N/A	N/A
Moodfit - Tools & Insight to Shape Up Your Mood	https://play.google.com/store/apps/details?id=com.robleridge.Moodfit&hl=en	https://apps.apple.com/us/app/moodfit-shape-up-your-mood/id1054458809	CBT	Yes	Text	N/A	N/A	Yes, CBT thought record	Answer 6 questions: text entries, what is the situation, what do I believe for the situation, consequences of my thinking, select cognitive distortions with text explanation, rewrite the story with less distorted thinking, how you feel N/Aw text entry	Yes, relaxation	Audio track	Yes, mindfulness, grounding techniques: text instructions	Audio tracks,grounding techniques: text instructions	Yes, breathing exercises (long exhale, coherent breathing, ha breathing, square breathing, 4-7-8 breathing)	Circle inhale/ exhale, time counter, number of breaths left, text support for color indication (inhale green, hold grey, exhale red)	N/A	N/A	N/A	N/A	N/A	N/A	Yes	N/A	N/A
Pocketcoach - Anxiety Helper	https://play.google.com/store/apps/details?id=co.pocketcoach.app&hl=en	https://apps.apple.com/us/app/pocketcoach-anxiety-helper/id1469216793	CBT, mindfulness, ACT	Yes	Text and illustrations with the use of a chatbot	N/A	N/A	N/A	N/A	Yes, "Panic relief": relaxation	Audio track	Yes, mindfulness (body scan)	Audio track, circle indicator for time left	Yes, breathing exercises (4-7-8 and 7-11 breathing)	Text support and counter, color indicator, circle stays stable (does N/At expand)	N/A	N/A	N/A	N/A	N/A	N/A	N/A	N/A	Yes
Reflectly	https://play.google.com/store/apps/details?id=com.reflectlyApp&hl=en	https://apps.apple.com/us/app/reflectly-self-care-journal/id1241229134	Positive pschycology, mindfunless, CBT	N/A	N/A	N/A	N/A	N/A	N/A	N/A	N/A	N/A	N/A	N/A	N/A	N/A	N/A	N/A	N/A	N/A	N/A	Yes	Intervention strategies only in premium version of app	N/A
Mind Ease: Anxiety Relief	https://play.google.com/store/apps/details?id=com.sparkwave.mindease&hl=en	https://apps.apple.com/us/app/mind-ease-anxiety-relief/id1439527291	Mentions "Cognitive Therapy" in the exercises included	N/A	N/A	N/A	N/A	Yes, reframe thoughts	Text instructions for exercise, text entries for thoughts, text entries for cognitive distortions, for alternative	Yes, progressive muscle relaxation	Check sound is working properly, audio and text guide, illustration support, line showing how much of the exercise is left	Yes, mindfulness meditation	Audio track supported by text (option to deactivate sound)	Yes, breathing exercise	Inhale/exhale circle, option for slower and faster circle animation	N/A	N/A	N/A	N/A	N/A	N/A	N/A	N/A	N/A
CBT Tools for Healthy Living, Self-help Mood Diary	https://play.google.com/store/apps/details?id=com.excelatlife.cbtdiary	-	CBT	Yes	Articles with the use of q&a for the representation of content	N/A	N/A	Yes, cognitive diary (cognitive restructuring)	Text entry for title and describe event, rate distress level with linkert scales and emoticons,text entry for list thoughts, believe thoughts: rate scale, select problem type: dropdown menu, select beliefs: multiple choice list with examples, create challenge: text entry, believe challenge: positive comments, select distress rating	N/A	N/A	N/A	N/A	N/A	N/A	N/A	N/A	N/A	N/A	N/A	N/A	Yes	N/A	N/A
Cognitive Behavioral Therapy - CBT	https://play.google.com/store/apps/details?id=com.dmbteam.cbt	-	CBT	Yes	Text in chuncks, progress bar to indicate the amount left	N/A	N/A	Yes, in the premium version "Modify thoughts"	Text content delivery of exercise	N/A	N/A	N/A	N/A	N/A	N/A	N/A	N/A	Yes, exposure in the premium version	Text content delivery of exercise	N/A	N/A	N/A	A set of strategies seperated for: anxiety, depression, social anxiety, seperation, loss, change focus (social anxiety): text instructions	N/A
De-StressMe: CBT Tools to Manage Stress	https://play.google.com/store/apps/details?id=com.gmail.mrqspeacock.destressme	-	CBT, DBT	N/A	N/A	N/A	N/A	N/A	N/A	N/A	N/A	N/A	N/A	Yes, breathing exercise, advanced deep breathing	Text instructions	N/A	N/A	N/A	N/A	Yes, coping cards	Cards based on 4 different areas: social, work, life changes, emotions: cards presented with text instructions for situation, remind myself and action plan	Yes	Answers from questions in the beginning are used to be presented in the "de-stress me" feature of the app: provide support at the moment	N/A
ezeCBT - (CBT - Cognitive Behavioral Therapy)	https://play.google.com/store/apps/details?id=com.smashappz.ezecbt	-	CBT	Yes	Q&A text interface	N/A	N/A	Yes, thought diary	Automatic thoughts: text or AUDIO entry, cognitive distortions: list to enable/disable- info is presented for all of them, N/At individually, cognitive restructuring: challenge these thoughts and what could i think instead: text or audio entries, arrow to navigate through the screens , Audio entries works when intervet connection is activated	N/A	N/A	N/A	N/A	N/A	N/A	N/A	N/A	N/A	N/A	N/A	N/A	N/A	Audio entries works when internet connection is activated	N/A
Life - Behavioral Therapy	https://play.google.com/store/apps/details?id=com.ejcm.life	-	CBT	Yes	Chatbot mulptiple choice topics collection, chatbot text delivery of question's answer	N/A	N/A	N/A	N/A	N/A	N/A	N/A	N/A	N/A	N/A	Yes, thought log	How are you feeling: cards with feelings, chatbot with questions to identify negative thoughts: what is the situation, write down thoughts, actions to take, write a day and time to take those actions	N/A	N/A	N/A	N/A	N/A	N/A	N/A
Moodpath	https://play.google.com/store/apps/details?id=de.moodpath.android&hl=en_IE	https://apps.apple.com/us/app/moodpath-depression-anxiety/id1052216403	CBT, mindfulness	Yes	Text-based: timeline with different lessons, presented with the use of text and illustrations and images	N/A	N/A	N/A	N/A	N/A	N/A	N/A	N/A	Yes, just one track offered in the free version of the app: breathing exercise	Audio track: audio instructions, option to move forward or backward 30seconds, a line indicator for the duration left	N/A	N/A	N/A	N/A	N/A	N/A	N/A	N/A	N/A
MoodSpace - Stress, anxiety, & low mood self-help	https://play.google.com/store/apps/details?id=boundless.moodgym	-	CBT, mindfulness based cognitive therapy, Positive psychology, BA	N/A	N/A	Yes, 'Thought diary' feature	Calendar to choose the date, text entries for title, event, identify thinking traps: dropdown list with emoticons and text support and examples, one page flow	N/A	N/A	N/A	N/A	Yes, meditation, body scan/focused body scan	Audio 5 minutes, audio exercise	N/A	N/A	N/A	N/A	N/A	N/A	N/A	N/A	N/A	Free due to covid crisis, otherwise free only three clouds (write down three good things happenned today) and thought diary, "day planner" feature	N/A
Panic Pit Stop	https://play.google.com/store/apps/details?id=com.app.app26ff54d11435	https://apps.apple.com/gb/app/panic-pit-stop/id1145535228	CBT	Yes	Text, video and audio delivery of material delivered in chunks	N/A	N/A	N/A	N/A	N/A	N/A	N/A	N/A	N/A	N/A	N/A	N/A	N/A	N/A	N/A	N/A	N/A	N/A	N/A
Thoughts - CBT trainer and thought diary	https://play.google.com/store/apps/details?id=org.thevividmind.thoughts	-	CBT	Yes	Chunks to seperate content, text-based with illustrations	N/A	N/A	Yes, thought diary	Calendar to choose date, text entry for event, scale for distress level, text for feelings, text entry to identify thought, cognitive distortion dropdown menu add distortion and alternative perspective: text entry , response feelings, anything else could be done differently text entries, distress rate: scale	N/A	N/A	N/A	N/A	N/A	N/A	N/A	N/A	N/A	N/A	N/A	N/A	N/A	N/A	N/A
Woebot: your self-care expert in CBT & mindfulness	https://play.google.com/store/apps/details?id=com.woebot	https://apps.apple.com/us/app/woebot-your-self-care-expert/id1305375832	CBT, Mindfulness, DBT	Yes	Chatbot: text explains purpose of each proposed exercise, offers psychoeducation	N/A	N/A	Yes, challenge negative thoughts	Ten minutes to complete the exercise. chatbot: text entries, rate from 0-5 anxiety level, type 3 thoughts, choose the one to work with, relate them to distortions: chatbot remembers most frequent distortions and user decides, rewrite thought, gif for nice job when exercise is completed, rate how you are feeling after that	N/A	N/A	Yes, mindfulness- grounding exercise	Text instructions, gifs	N/A	N/A	Yes, behavioral activation tool	Offered through the chatbot. text instructions fo rexercise, text entry for activity, check in after activity completed with rating feeling: same better or worse	N/A	N/A	N/A	N/A	N/A	Unlock tools while interacting with the app (e.g. challenge stress, grounding)	N/A
CBT Mental Health Application	https://play.google.com/store/apps/details?id=mentalhealthapp.mhamzasani.com.mentalhealthapp	-	CBT	N/A	N/A	N/A	N/A	N/A	N/A	Yes, relaxation: visualization	Text instructions	Yes, mindfulness (body scan, mindful breathing, observe your surroundings)	Body scan, mindful breathing: text and audio, observe your surroundings: text	Yes, deep breathing	Text instructions	N/A	N/A	N/A	N/A	N/A	N/A	Yes	N/A	N/A
Bloom: CBT Therapy & Self-Care	-	https://apps.apple.com/us/app/bloom-cbt-therapy-self-care/id1475128511?uo=4	CBT and mindfulness	Yes	N/A	N/A	N/A	Yes, reframe thoughts in the premium version	Videos and text entries for thoughts, reframe thoughts	N/A	N/A	Yes, mindfulness in the premium version	Videos	Yes, breathing exercise in the premium version	Videos, inhale.exhale circle	N/A	N/A	N/A	N/A	N/A	N/A	N/A	App background sound during use, access to the exercises only in premium version, Video-guided CBT therapy	Yes
Moodnotes - CBT & Mood Tracker	-	https://apps.apple.com/us/app/moodN/Ates-cbt-mood-tracker/id1019230398?uo=4	CBT and Positive psychology	N/A	N/A	N/A	N/A	N/A	N/A	N/A	N/A	N/A	N/A	N/A	N/A	N/A	N/A	N/A	N/A	N/A	N/A	N/A	You need to unlock premium version to track more mood entries	N/A
UpLift - Depression & Anxiety	-	https://apps.apple.com/us/app/uplift-depression-anxiety/id1467988544?uo=4	CBT	Yes	Text seperated in chunks	N/A	N/A	N/A	N/A	Yes, progressive muscle relaxation	Select primary feeling from a list, activate or deactivate sound,introductory screen for exercise, text instructions for exercise with illustration and line with time left	Yes, mindfulness meditation	Audio	Yes, deep breathing	Inhale/exhale shape indicator	N/A	N/A	N/A	N/A	N/A	N/A	Yes	Only one session is provided in the free version	N/A
Worry Kit	-	https://apps.apple.com/us/app/worry-kit/id1476565303?uo=4	CBT,ACT	N/A	N/A	N/A	N/A	N/A	N/A	N/A	N/A	Yes, mindfulness exercises: anxious skratch, bubble pop( purpose to focus on a simple visual and tactile task)	Anxious skratch: skratch screen to see a clear image, bubble pop: tap on bubbles, time indicator	Yes, worry breath, simple breath	Choose amount of seconds, worry breath: cube with color indicator and time and inhale/exhale text support, simple breath: inhale/exhale circle with time indicator	N/A	N/A	N/A	N/A	N/A	N/A	Yes	N/A	N/A
CBT Companion: (Cognitive Behavioral Therapy app)	https://play.google.com/store/apps/details?id=co.swasth.cbtcompanion	https://apps.apple.com/us/app/cbt-companion/id1445499245	CBT	Yes	Broke into chunks, videos and text with illustrations, OPTION TO ADD N/ATES	N/A	N/A	Yes, automatic thought (challenge): text entry and illustration for trigger, automatic thought, new thought.	Automatic thought (challenge): text entry and illustration for trigger, automatic thought, new thought.	N/A	N/A	Yes, several different exercises	Audio tracks	N/A	N/A	N/A	N/A	Yes, thoughts on trial	Text entry for the thought/statement/belief, rate intensity of emotion in a scale, evidence for defense text entry and how strongly do I believe in this summary scale, same for evidence for prosecution, summary of judge's verdict. Option to add to favorites.	N/A	N/A	Yes	Clinicians through a portal can assign exercises, assessments, option to add exercises as favorites, access to the majority of exercises in the premium version	N/A
MindShift CBT - Anxiety Canada	https://play.google.com/store/apps/details?id=com.bstro.MindShift&hl=en_US	https://apps.apple.com/us/app/mindshift-cbt-anxiety-canada/id634684825?uo=4	CBT	Yes	Text seperated in chunks	N/A	N/A	Yes, thought journal: timeline with 3 steps showing steps left, text entry for what is worrying you N/Aw, explanatory screen for thinking traps, you can choose up to 3 of them, text entry to reword your worry	Timeline with 3 steps showing steps left, text entry for what is worrying you N/Aw, explanatory screen for thinking traps, you can choose up to 3 of them, text entry to reword your worry	N/A	N/A	Yes, body scan, mindful breathing, calm breathing, ground yourself	Audio tracks, option to choose male or female voice, ground yourself: cards with text instructions	N/A	N/A	Yes, "Belief experiments"	Explanatory screen about the exercise, timeline showing steps left (3 in total), pick area of life that makes you worried: 6 emoticons, text entries for : describe a situation you will do and write your belief about the result/what you are afraid will occur, pick a date from a calendar from a 28days range. When you complete the experiment: text entry: for the outcome of the experiment, reflect on…	N/A	N/A	N/A	N/A	Yes	N/A	N/A
CBT Journey	https://play.google.com/store/apps/details?id=com.dgrullon.cbtjourneys	-	CBT	N/A	N/A	N/A	N/A	Yes, thought record	One screen: journal title, situation: text entry, add emotions: popup screen with emoticons for different feelings, rate distress level: circle with percentage up to 100%, three bullets for: negative thoughts: text entry option to add more, cognitive distortions: pop up screen with radiobuttons, challenging thoughts: text entry, pop-up screen: rate distress level N/Aw	N/A	N/A	N/A	N/A	N/A	N/A	N/A	N/A	N/A	N/A	N/A	N/A	Yes	N/A	N/A
FreeCBT	https://play.google.com/store/apps/details?id=org.erosson.freecbt	https://apps.apple.com/us/app/freecbt/id1516063390?uo=4	CBT	N/A	N/A	N/A	N/A	Yes, FreeCBT	Each step on a different screen (swipe left): text entry for automatic thought, select distortions screen:with distortions and examples, challenge thought: text entry, write an alterantive thought: entry	N/A	N/A	N/A	N/A	N/A	N/A	N/A	N/A	N/A	N/A	N/A	N/A	N/A	App offers just one intervention strategy	N/A
Cognitive Behavioral Therapy	https://play.google.com/store/apps/details?id=cognitive.behavioral.therapy.cbt	-	CBT	Yes	Text seperated in chunks	N/A	N/A	N/A	N/A	N/A	N/A	N/A	N/A	N/A	N/A	N/A	N/A	N/A	N/A	N/A	N/A	N/A	CBT techniques and exercises are delivered with the use of text	N/A
CBT Diary	https://play.google.com/store/apps/details?id=pl.com.continuum.cbtbasicemotionsdiary	-	CBT	N/A	N/A	N/A	N/A	N/A	N/A	N/A	N/A	N/A	N/A	N/A	N/A	N/A	N/A	N/A	N/A	N/A	N/A	Yes	N/A	N/A
